# Supplementary material for: Characterization of a novel interaction of the Nup159 nucleoporin with asymmetrically localized spindle pole body proteins and its link with autophagy
Source: PLoS Biol. 2023 Aug 3;21(8):e3002224. doi: 10.1371/journal.pbio.3002224 (PMC10437821; doi:10.1371/journal.pbio.3002224)
Supplement: S1 Data — Raw numeric data used in this study. (XLSX) [file pbio.3002224.s010.xlsx]

## Sheet: Fig. 1
FIGURE 1D:
	Percentage of cells showing BiFC interaction on SPBs
	Bfa1-VC/Nup159-VN		Bfa1-VC/Dyn2-VN		Bfa1-VC/Nup100-VN		Bfa1-VC/Gle1-VN		Bfa1-VC/Nup42-VN
Percentage of cells	BiFC interaction	No BiFC interaction	BiFC interaction	No BiFC interaction	BiFC interaction	No BiFC interaction	BiFC interaction	No BiFC interaction	BiFC interaction	No BiFC interaction
#1	56	44	79	21	23	77	12	88	0	100
#2	54	46	71	29	26	74	8	92	0	100
#3	51	49	65	35	29	71	14	86	0	100
Mean	53.6667	46.3333	71.6667	28.3333	26	74	11.3333	88.6667	0	100
SD	2.51661	2.51661	7.02377	7.02377	3	3	3.05505	3.05505	0	0

## Sheet: Fig. 2
FIGURE 2D:
	Percentage of cells showing Bfa1-VC/Nup159-VN BiFC interaction on SPBs
	WT 23ºC		WT 23ºC + α-factor		WT 37ºC		cdc13-1 37ºC		cdc20-3 37ºC		cdc15-2 37ºC
Percentage of cells	BiFC interaction	No BiFC interaction	BiFC interaction	No BiFC interaction	BiFC interaction	No BiFC interaction	BiFC interaction	No BiFC interaction	BiFC interaction	No BiFC interaction	BiFC interaction	No BiFC interaction
#1	55	45	46	54	43	57	15	85	18	82	41	59
#2	54	46	47	53	50	50	13	87	14	86	39	61
#3	52	48	45	55	45	55	14	86	9	91	40	60
Mean	53.6667	46.3333	46	54	46	54	14	86	13.6667	86.3333	40	60
SD	1.52753	1.52753	1	1	3.60555	3.60555	1	1	4.50925	4.50925	1	1

## Sheet: Fig. 3
FIGURE 3C:
Strain		3HA-BFA1 cdc15-2	3HA-BFA1 NUP159-GFP cdc15-2	3HA-BFA1 NUP159-GFP cdc15-2
				dyn1Δ KAR9-AID*		dyn1Δ KAR9-AID* kin4Δ
IAA		-	-	-	+	+
Percentage of cells	Spindle aligned and positioned	100	100	92	44	57
	Spindle aligned but mispositioned	0	0	4	30	21
	Spindle misaligned and mispositioned	0	0	4	26	22
FIGURE 3E:
Strain	Cell cycle stage	Time (h)
		0	30	45	60	75	90	105	120
		Percentage of cells
3HA-BFA1 cdc15-2	Other	100	100	86	46	21	15	7	2
	Metaphase	0	0	11	51	38	12	17	6
	Anaphase	0	0	3	3	41	73	76	92
3HA-BFA1 NUP159-GFP cdc15-2	Other	100	100	93	67	20	12	11	5
	Metaphase	0	0	7	33	52	14	11	9
	Anaphase	0	0	0	0	28	73	78	86
3HA-BFA1 NUP159-GFP cdc5-2	Other	93	96	90	53	9	8	13	5
	Metaphase	0	1	6	41	54	26	9	14
	Anaphase	7	3	4	6	32	66	78	81

## Sheet: Fig. 4
FIGURE 4D:
Sample / Statistics	Cell cycle stage	Time (h)
		0	30	45	60	75	90	105	120	135	150	165	180
		Percentage of wild type cells
#1	Other	100	99	98	37	11	3	89	97	100	98	100	97
	Metaphase	0	1	2	63	41	2	1	1	0	1	0	2
	Anaphase	0	0	0	0	48	95	10	2	0	1	0	1
#2	Other	99	98	96	37	6	7	88	98	100	99	99	98
	Metaphase	0	2	3	63	45	9	1	1	0	0	0	1
	Anaphase	1	0	1	0	49	84	11	1	0	1	1	1
#3	Other	100	100	97	35	7	11	89	98	99	99	100	97
	Metaphase	0	0	3	65	51	9	0	1	0	0	0	1
	Anaphase	0	0	0	0	42	80	11	1	1	1	0	2
Mean	Other	99.6667	99	97	36.3333	8	7	88.6667	97.6667	99.6667	98.6667	99.6667	97.3333
	Metaphase	0	1	2.66667	63.6667	45.6667	6.66667	0.666667	1	0	0.333333	0	1.33333
	Anaphase	0.333333	0	0.333333	0	46.3333	86.3333	10.6667	1.33333	0.333333	1	0.333333	1.33333
SD	Other	0.57735	1	1	1.1547	2.64575	4	0.57735	0.57735	0.57735	0.57735	0.57735	0.57735
	Metaphase	0	1	0.57735	1.1547	5.03322	4.04145	0.57735	0	0	0.57735	0	0.57735
	Anaphase	0.57735	0	0.57735	0	3.78594	7.76745	0.57735	0.57735	0.57735	0	0.57735	0.57735
FIGURE 4F:
Sample / Statistics	Cell cycle stage	Time (h)
		0	30	45	60	75	90	105	120	135	150	165	180
		Percentage of Bfa1-eGFP Nup159-GBP cells
#1	Other	100	100	99	45	10	1	56	92	98	98	97	87
	Metaphase	0	0	1	55	65	10	0	1	0	1	1	3
	Anaphase	0	0	0	0	25	89	44	7	2	1	2	10
#2	Other	99	99	100	52	4	1	55	96	97	96	96	85
	Metaphase	0	0	0	48	66	14	1	1	1	3	0	7
	Anaphase	1	1	0	0	30	85	44	3	2	1	4	8
#3	Other	100	99	100	51	6	1	58	94	98	99	95	85
	Metaphase	0	0	0	49	64	8	0	2	1	0	0	6
	Anaphase	0	1	0	0	30	91	42	4	1	1	5	9
Mean	Other	99.6667	99.3333	99.6667	49.3333	6.66667	1	56.3333	94	97.6667	97.6667	96	85.6667
	Metaphase	0	0	0.333333	50.6667	65	10.6667	0.333333	1.33333	0.666667	1.33333	0.333333	5.33333
	Anaphase	0.333333	0.666667	0	0	28.3333	88.3333	43.3333	4.66667	1.66667	1	3.66667	9
SD	Other	0.57735	0.57735	0.57735	3.78594	3.05505	0	1.52753	2	0.57735	1.52753	1	1.1547
	Metaphase	0	0	0.57735	3.78594	1	3.05505	0.57735	0.57735	0.57735	1.52753	0.57735	2.08167
	Anaphase	0.57735	0.57735	0	0	2.88675	3.05505	1.1547	2.08167	0.57735	0	1.52753	1
FIGURE 4I:
Sample / Statistics	Strain		Wild type		Bfa1-eGFP Nup159-GBP
	Time (min)		60	75	60	75
	Category		Percentage of metaphase cells
#1	Positioned nucleus / aligned spindle		54	82	32	52
	Positioned nucleus / misaligned spindle		36	14	46	30
	Mispositioned nucleus / aligned spindle		2	4	6	4
	Mispositioned nucleus / misaligned spindle		8	0	16	14
#2	Positioned nucleus / aligned spindle		70	80	36	46
	Positioned nucleus / misaligned spindle		20	20	46	30
	Mispositioned nucleus / aligned spindle		4	0	4	12
	Mispositioned nucleus / misaligned spindle		6	0	14	12
#3	Positioned nucleus / aligned spindle		44	64	40	50
	Positioned nucleus / misaligned spindle		46	24	34	22
	Mispositioned nucleus / aligned spindle		8	12	8	10
	Mispositioned nucleus / misaligned spindle		2	0	18	18
Mean	Positioned nucleus / aligned spindle		56	75.3333	36	49.3333
	Positioned nucleus / misaligned spindle		34	19.3333	42	27.3333
	Mispositioned nucleus / aligned spindle		4.66667	5.33333	6	8.66667
	Mispositioned nucleus / misaligned spindle		5.33333	0	16	14.6667
SD	Positioned nucleus / aligned spindle		13.1149	9.86577	4	3.05505
	Positioned nucleus / misaligned spindle		13.1149	5.03322	6.9282	4.6188
	Mispositioned nucleus / aligned spindle		3.05505	6.1101	2	4.16333
	Mispositioned nucleus / misaligned spindle		3.05505	0	2	3.05505
SEM	Positioned nucleus / aligned spindle		7.57188	5.696	2.3094	1.76383
	Positioned nucleus / misaligned spindle		7.57188	2.90593	4	2.66667
	Mispositioned nucleus / aligned spindle		1.76383	3.52767	1.1547	2.4037
	Mispositioned nucleus / misaligned spindle		1.76383	0	1.1547	1.76383
FIGURE 4J:
Sample / Statistics	Strain		Wild type		Bfa1-eGFP Nup159-GBP
	Time (min)		75	90	75	90
	Category		Percentage of anaphase cells
#1	Aligned spindle		84	98	76	100
	Aligned but mispositioned spindle		10	2	6	0
	Misaligned spindle		6	0	18	0
#2	Aligned spindle		76	100	82	98
	Aligned but mispositioned spindle		22	0	10	2
	Misaligned spindle		2	0	8	0
#3	Aligned spindle		70	100	86	94
	Aligned but mispositioned spindle		30	0	10	6
	Misaligned spindle		0	0	4	0
Mean	Aligned spindle		76.6667	99.3333	81.3333	97.3333
	Aligned but mispositioned spindle		20.6667	0.666667	8.66667	2.66667
	Misaligned spindle		2.66667	0	10	0
SD	Aligned spindle		7.02377	1.1547	5.03322	3.05505
	Aligned but mispositioned spindle		10.0664	1.1547	2.3094	3.05505
	Misaligned spindle		3.05505	0	7.2111	0
SEM	Aligned spindle		4.05518	0.666667	2.90593	1.76383
	Aligned but mispositioned spindle		5.81187	0.666667	1.33333	1.76383
	Misaligned spindle		1.76383	0	4.16333	0

## Sheet: Fig. 5
FIGURES 5B-5C:
Experiment	Strain	Time (h)	WB signal quantification			Ratios			Nup159 relative level (Figure 5B)	GFP relative level (Figure 5C)
			Nup159-yEGFP	yEGFP	Pgk1	Nup159-yEGFP/GFP	Nup159-yEGFP/Pgk1	yEGFP/Pgk1
WB #1	WT	0	956500	33096	1549900	28.9008	0.617137	0.0213536	1	0.0198346
		2	49920	70077	1367600	0.712359	0.0365019	0.0512409	0.0591472	0.0475957
		4	19860	249270	1316740	0.0796726	0.0150827	0.189308	0.0244398	0.175842
		6	15100	470841	2051120	0.0320703	0.00736183	0.229553	0.011929	0.213223
		8	19260	635376	1709800	0.0303128	0.0112645	0.371608	0.0182528	0.345173
		24	207720	1808793	1680120	0.114839	0.123634	1.07659	0.200335	1
	bfa1Δ	0	1717180	48594	1753400	35.3373	0.979343	0.0277142	1.58691	0.0257426
		2	220440	39795	1508500	5.53939	0.146132	0.0263805	0.23679	0.0245039
		4	18280	77133	2019360	0.236993	0.00905237	0.0381968	0.0146683	0.0354795
		6	12740	389718	1808340	0.0326903	0.00704514	0.215511	0.0114158	0.200181
		8	9680	307881	1573700	0.0314407	0.00615111	0.195641	0.00996718	0.181724
		24	66540	2656290	1833420	0.02505	0.0362928	1.44882	0.0588084	1.34575
WB #2	WT	0	271808	10830	5931325	25.0977	0.0458258	0.0018259	1	0.00756006
		2	147520	37164	5301175	3.96943	0.0278278	0.00701052	0.607251	0.0290268
		4	103120	104158	4711900	0.990034	0.021885	0.0221053	0.477569	0.0915261
		6	95888	404016	5120300	0.237337	0.018727	0.0789048	0.408656	0.326702
		8	209904	283024	4848325	0.741647	0.0432941	0.0583756	0.944753	0.241702
		24	262720	981787	4065050	0.267594	0.064629	0.241519	1.41032	1
	bfa1Δ	0	356672	18658	4166700	19.1163	0.0856006	0.00447788	1.86795	0.0185405
		2	321872	35663	4295225	9.02538	0.0749372	0.00830294	1.63526	0.034378
		4	62528	162963	5284250	0.383694	0.0118329	0.0308394	0.258215	0.127689
		6	37824	298889	5811925	0.126549	0.006508	0.0514269	0.142016	0.212931
		8	73616	350398	5786225	0.210093	0.0127226	0.0605573	0.27763	0.250735
		24	163568	2629581	5739475	0.0622031	0.0284988	0.458157	0.621893	1.89698
WB #3	WT	0	209044	6292	4934871	33.2238	0.0423606	0.00127501	1	0.0156782
		2	168190	8536	4711716	19.7036	0.0356961	0.00181165	0.842673	0.0222771
		4	77132	15466	2899233	4.9872	0.0266043	0.00533451	0.628043	0.065596
		6	53306	56408	2849040	0.945008	0.0187102	0.0197989	0.441688	0.243458
		8	124366	61842	4196907	2.01103	0.0296328	0.0147351	0.699537	0.181191
		24	238392	355080	4366251	0.671375	0.0545988	0.0813238	1.28891	1
	bfa1Δ	0	783640	18436	4475574	42.506	0.175093	0.00411925	4.13339	0.0506524
		2	297352	12606	4338495	23.5881	0.0685381	0.00290562	1.61797	0.035729
		4	37532	26378	3666951	1.42285	0.0102352	0.00719344	0.241621	0.0884544
		6	42988	49214	4008123	0.873491	0.0107252	0.0122786	0.253189	0.150984
		8	89980	95656	4317867	0.940662	0.020839	0.0221535	0.491943	0.272412
		24	146234	408254	4825089	0.358194	0.030307	0.0846107	0.715453	1.04042
MEAN	WT	0	479117	16739.3	4.1387e+06	29.0741	0.235108	0.00815151	1	0.0143576
		2	121877	38592.3	3793497	8.12847	0.0333419	0.020021	0.503024	0.0329665
		4	66704	122965	2.97596e+06	2.01897	0.0211907	0.0722494	0.376684	0.110988
		6	54764.7	310422	3.34015e+06	0.404805	0.014933	0.109419	0.287424	0.261128
		8	117843	326747	3.58501e+06	0.927663	0.0280638	0.14824	0.554181	0.256022
		24	236277	1.04855e+06	3.37047e+06	0.351269	0.0809539	0.466476	0.966519	1
	bfa1Δ	0	952497	28562.7	3.46522e+06	32.3199	0.413345	0.0121038	2.52942	0.0316452
		2	279888	29354.7	3380740	12.7176	0.0965357	0.0125297	1.16334	0.0315369
		4	39446.7	88824.7	3.65685e+06	0.68118	0.0103735	0.0254099	0.171501	0.0838744
		6	31184	245940	3.87613e+06	0.344243	0.00809278	0.0930723	0.13554	0.188032
		8	57758.7	251312	3.8926e+06	0.394065	0.0132376	0.0927841	0.259847	0.234957
		24	125447	1.89804e+06	4.13266e+06	0.148482	0.0316995	0.663862	0.465385	1.42772
SD	WT	0	414615	14345.9	2.29666e+06	4.06581	0.330851	0.0114367	0	0.00624291
		2	63167.5	30795.4	2.12146e+06	10.1558	0.00479236	0.0271619	0.402027	0.0131111
		4	42598.3	118031	1.69888e+06	2.61055	0.00579209	0.101722	0.314194	0.0576419
		6	40413.7	222505	1.59244e+06	0.478955	0.00655684	0.108155	0.239157	0.0587666
		8	95489.2	289256	1.65632e+06	1.00337	0.0160724	0.19467	0.480049	0.0829236
		24	27560.9	729153	1.47162e+06	0.287549	0.0373007	0.534407	0.666306	0
	bfa1Δ	0	695795	17348	1.49051e+06	11.9832	0.492206	0.0135202	1.39617	0.0168501
		2	52923.1	14651.2	1.62155e+06	9.57412	0.0430706	0.012295	0.802462	0.00612817
		4	22186.1	69039	1.63247e+06	0.646482	0.00139541	0.0161991	0.136074	0.0462751
		6	16180.3	176319	2.00505e+06	0.460738	0.00229552	0.107827	0.121016	0.0327117
		8	42433.6	136468	2.13822e+06	0.481721	0.00735747	0.0911232	0.24148	0.0473579
		24	51746.2	1.29026e+06	2.04301e+06	0.182563	0.00407936	0.704983	0.355199	0.434124
SEM	WT	0	239378	8282.59	1.32598e+06	2.3474	0.191017	0.00660298	0	0.00360435
		2	36469.8	17779.7	1.22483e+06	5.86345	0.00276687	0.0156819	0.23211	0.00756967
		4	24594.1	68145.3	980849	1.5072	0.00334406	0.0587294	0.1814	0.0332796
		6	23332.9	128463	919395	0.276525	0.00378559	0.0624434	0.138077	0.0339289
		8	55130.7	167002	956277	0.579298	0.00927938	0.112393	0.277156	0.047876
		24	15912.3	420977	849638	0.166016	0.0215356	0.30854	0.384692	0
	bfa1Δ	0	401717	10015.9	860544	6.91852	0.284176	0.00780588	0.806077	0.00972838
		2	30555.2	8458.86	936203	5.52762	0.0248668	0.00709851	0.463301	0.0035381
		4	12809.1	39859.7	942506	0.373246	0.000805641	0.00935256	0.0785626	0.026717
		6	9341.71	101798	1.15762e+06	0.266007	0.00132532	0.0622539	0.0698689	0.0188861
		8	24499.1	78789.7	1.2345e+06	0.278122	0.00424784	0.05261	0.139418	0.0273421
		24	29875.7	744934	1.17954e+06	0.105403	0.00235522	0.407022	0.205074	0.250642

## Sheet: Fig. 6
FIGURE 6B:
Experiment	Strain	WB signal quantification		Ratio GFP/GFP-Atg8	Ratio relative to control
		GFP-Atg8	GFP
#1	nup159-1	3242100	1739130	0.536421	1
	nup159-1 bfa1Δ	3307440	1143810	0.345829	0.644698
#2	nup159-1	3106016	1215060	0.391196	1
	nup159-1 bfa1Δ	3247913	751350	0.231333	0.591349
#3	nup159-1	2196286	1971507	0.897655	1
	nup159-1 bfa1Δ	3395233	1662599	0.489686	0.545517
Statistics	Strain	Ratio relative to control
MEAN	nup159-1	1
	nup159-1 bfa1Δ	0.593855
SD	nup159-1	0
	nup159-1 bfa1Δ	0.0496378
SEM	nup159-1	0
	nup159-1 bfa1Δ	0.0286584
FIGURE 6E:
	Percentage of cells with GFP-Atg8 foci inside the vacuole				Percentage of cells without GFP-Atg8 foci inside the vacuole
Strain	atg15Δ	atg15Δ bfa1Δ	atg15Δ nup159-1	atg15Δ nup159-1 bfa1Δ	atg15Δ	atg15Δ bfa1Δ	atg15Δ nup159-1	atg15Δ nup159-1 bfa1Δ
Experiment #1	28	29	38	22	72	71	62	78
Experiment #2	19	18	42	22	81	82	58	78
Experiment #3	18	21	39	20	82	79	61	80
Experiment #4	-	-	41	15	-	-	59	85
Mean	21.6667	22.6667	40	19.75	78.3333	77.3333	60	80.25
SD	5.50757	5.68624	1.82574	3.30404	5.50757	5.68624	1.82574	3.30404
SEM	3.1798	3.28295	0.912871	1.65202	3.1798	3.28295	0.912871	1.65202
FIGURE 6G:
	Percentage of cells with extranuclear Nup159-eGFP foci
Strain	Wild type			bfa1Δ
Category	No foci	1-2 foci	3-4 foci	No foci	1-2 foci	3-4 foci
Experiment #1	82	15	3	95	5	0
Experiment #2	68	27	5	87	12	1
Experiment #3	83	14	3	92	6	2
Experiment #4	92	8	0	96	3	1
Mean	81.25	16	2.75	92.5	6.5	1
SD	9.91211	7.95822	2.06155	4.04145	3.87298	0.816497
SEM	4.95606	3.97911	1.03078	2.02073	1.93649	0.408248
FIGURE 6H:
	Percentage of cells with perinuclear Nup159-eGFP foci
Strain	Wild type				bfa1Δ
Category	No foci	1-2 foci	3-4 foci	>5 foci	No foci	1-2 foci	3-4 foci	>5 foci
Experiment #1	20	36	30	14	16	11	41	32
Experiment #2	29	21	38	12	12	7	14	67
Experiment #3	39	15	30	16	15	13	36	36
Experiment #4	51	34	12	3	21	33	35	11
Mean	34.75	26.5	27.5	11.25	16	16	31.5	36.5
SD	13.326	10.1489	11	5.7373	3.74166	11.6046	11.9583	23.1012
SEM	6.66302	5.07445	5.5	3.31243	1.87083	5.8023	5.97913	13.3375
FIGURE 6I:
	Percentage of cells
Strain	Wild type		bfa1Δ
Nuclear morphology	Normal	Aberrant	Normal	Aberrant
Experiment #1	70	30	45	55
Experiment #2	60	40	45	55
Experiment #3	59	41	29	71
Experiment #4	75	25	42	58
Mean	66	34	40.25	59.75
SD	7.78888	7.78888	7.63217	7.63217
SEM	3.89444	3.89444	3.81608	3.81608

## Sheet: S2 Fig.
FIGURE S2A:
Sample / Statistics	Cell cycle stage	Percentage of cells
		Asynchronous		G1 (α-factor)		Metaphase arrest		Metaphase arrest
		3HA-Bfa1	3HA-Bfa1 Nup159-GFP	3HA-Bfa1	3HA-Bfa1 Nup159-GFP	3HA-Bfa1 cdc13-1	3HA-Bfa1 Nup159-GFP cdc13-1	3HA-Bfa1 cdc15-2	3HA-Bfa1 Nup159-GFP cdc15-2
#1	Other	69	51	98	99	0	1	1	1
	Metaphase	17	15	1	0	99	98	1	5
	Anaphase	14	34	1	1	1	1	98	94
#2	Other	74	68	95	98	2	2	9	10
	Metaphase	13	8	3	2	98	95	7	6
	Anaphase	13	24	2	0	0	3	84	84
#3	Other	79	84	97	99	4	2	8	2
	Metaphase	10	8	2	0	96	98	1	6
	Anaphase	11	8	1	1	0	0	91	92
Mean	Other	74	67.6667	96.6667	98.6667	2	1.66667	6	4.33333
	Metaphase	13.3333	10.3333	2	0.666667	97.6667	97	3	5.66667
	Anaphase	12.6667	22	1.33333	0.666667	0.333333	1.33333	91	90
SD	Other	5	16.5025	1.52753	0.57735	2	0.57735	4.3589	4.93288
	Metaphase	3.51188	4.04145	1	1.1547	1.52753	1.73205	3.4641	0.57735
	Anaphase	1.52753	13.1149	0.57735	0.57735	0.57735	1.52753	7	5.2915
SEM	Other	2.88675	9.52774	0.881917	0.333333	1.1547	0.333333	2.51661	2.848
	Metaphase	2.02759	2.33333	0.57735	0.666667	0.881917	1	2	0.333333
	Anaphase	0.881917	7.57188	0.333333	0.333333	0.333333	0.881917	4.04145	3.05505
FIGURE S2B:
Sample / Statistics	Cell cycle stage	Percentage of cells
		Anaphase arrest		Metaphase arrest
		3HA-Bfa1 cdc15-2	3HA-Bfa1 Nup159-GFP cdc15-2	3HA-Bfa1 cdc13-1	3HA-Bfa1 Nup159-GFP cdc13-1	3HA-Bfa1 cdc20-3	3HA-Bfa1 Nup159-GFP cdc20-3	3HA-Bfa1 cdc20-AID	3HA-Bfa1 Nup159-GFP cdc20-AID
#1	Other	9	6	2	3	2	1	2	4
	Metaphase	1	0	91	88	88	86	95	95
	Anaphase	90	94	7	9	10	13	3	1
#2	Other	7	6	5	1	2	3	2	3
	Metaphase	0	2	84	91	88	89	94	93
	Anaphase	93	92	11	8	10	8	4	4
#3	Other	8	8	3	1	2	2	2	4
	Metaphase	0	0	82	87	89	86	95	92
	Anaphase	92	92	15	12	9	12	3	4
Mean	Other	8	6.66667	3.33333	1.66667	2	2	2	3.66667
	Metaphase	0.333333	0.666667	85.6667	88.6667	88.3333	87	94.6667	93.3333
	Anaphase	91.6667	92.6667	11	9.66667	9.66667	11	3.33333	3
SD	Other	1	1.1547	1.52753	1.1547	0	1	0	0.57735
	Metaphase	0.57735	1.1547	4.72582	2.08167	0.57735	1.73205	0.57735	1.52753
	Anaphase	1.52753	1.1547	4	2.08167	0.57735	2.64575	0.57735	1.73205
SEM	Other	0.57735	0.666667	0.881917	0.666667	0	0.57735	0	0.333333
	Metaphase	0.333333	0.666667	2.72845	1.20185	0.333333	1	0.333333	0.881917
	Anaphase	0.881917	0.666667	2.3094	1.20185	0.333333	1.52753	0.333333	1
FIGURE S2C:
Strain		3HA-BFA1	3HA-BFA1 NUP159-GFP	3HA-BFA1 NUP159-GFP cdc20-3		3HA-BFA1 NUP159-GFP cdc20-3 mad2Δ
Nocodazole		-	-	-	+	-	+
Percentage of cells	Others	78	73	8	0	6	0
	Metaphase	6	7	87	0	93	0
	Anaphase	16	20	5	0	1	0
	No MTs	0	0	0	100	0	100
FIGURE S2D:
Strain		3HA-BFA1	3HA-BFA1 NUP159-GFP	3HA-BFA1 NUP159-GFP cdc20-3
				o/w WT		ndc10-1
Nocodazole		-	-	-	+	+
Percentage of cells	Others	75	59	19	2	21
	Metaphase	11	26	80	3	78
	Anaphase	14	15	1	1	1
	No MTs	0	0	0	94	0
FIGURE S2F:
Strain		3HA-BFA1 cdc15-2	3HA-BFA1 NUP159-GFP cdc15-2	3HA-BFA1 NUP159-GFP cdc15-2
				dyn1Δ KAR9-AID*		dyn1Δ KAR9-AID* kin4Δ
IAA		-	-	-	+	+
Percentage of cells	Others	4	1	2	1	2
	Metaphase	3	3	6	10	6
	Anaphase	93	96	92	89	92

## Sheet: S3 Fig.
FIGURE S3A:
(Note: these are the individual biological replicates used to generate Figures 5B-C)
Experiment #1 (WB at the top of the Figure):
Experiment	Strain	Time (h)	WB signal quantification			Ratios			Relative Nup159-yEGFP/GFP ratio	Relative intracellular GFP ratio
			Nup159-yEGFP	yEGFP	Pgk1	Nup159-yEGFP/GFP	Nup159-yEGFP/Pgk1	yEGFP/Pgk1
WB #1	WT	0	956500	33096	1549900	28.9008	0.617137	0.0213536	1	0.0198346
		2	49920	70077	1367600	0.712359	0.0365019	0.0512409	0.0591472	0.0475957
		4	19860	249270	1316740	0.0796726	0.0150827	0.189308	0.0244398	0.175842
		6	15100	470841	2051120	0.0320703	0.00736183	0.229553	0.011929	0.213223
		8	19260	635376	1709800	0.0303128	0.0112645	0.371608	0.0182528	0.345173
		24	207720	1808793	1680120	0.114839	0.123634	1.07659	0.200335	1
	bfa1Δ	0	1717180	48594	1753400	35.3373	0.979343	0.0277142	1.58691	0.0257426
		2	220440	39795	1508500	5.53939	0.146132	0.0263805	0.23679	0.0245039
		4	18280	77133	2019360	0.236993	0.00905237	0.0381968	0.0146683	0.0354795
		6	12740	389718	1808340	0.0326903	0.00704514	0.215511	0.0114158	0.200181
		8	9680	307881	1573700	0.0314407	0.00615111	0.195641	0.00996718	0.181724
		24	66540	2656290	1833420	0.02505	0.0362928	1.44882	0.0588084	1.34575
Experiment #2 (WB in the middle of the Figure):
Experiment	Strain	Time (h)	WB signal quantification			Ratios			Relative Nup159-yEGFP/GFP ratio	Relative intracellular GFP ratio
			Nup159-yEGFP	yEGFP	Pgk1	Nup159-yEGFP/GFP	Nup159-yEGFP/Pgk1	yEGFP/Pgk1
WB #2	WT	0	271808	10830	5931325	25.0977	0.0458258	0.0018259	1	0.00756006
		2	147520	37164	5301175	3.96943	0.0278278	0.00701052	0.607251	0.0290268
		4	103120	104158	4711900	0.990034	0.021885	0.0221053	0.477569	0.0915261
		6	95888	404016	5120300	0.237337	0.018727	0.0789048	0.408656	0.326702
		8	209904	283024	4848325	0.741647	0.0432941	0.0583756	0.944753	0.241702
		24	262720	981787	4065050	0.267594	0.064629	0.241519	1.41032	1
	bfa1Δ	0	356672	18658	4166700	19.1163	0.0856006	0.00447788	1.86795	0.0185405
		2	321872	35663	4295225	9.02538	0.0749372	0.00830294	1.63526	0.034378
		4	62528	162963	5284250	0.383694	0.0118329	0.0308394	0.258215	0.127689
		6	37824	298889	5811925	0.126549	0.006508	0.0514269	0.142016	0.212931
		8	73616	350398	5786225	0.210093	0.0127226	0.0605573	0.27763	0.250735
		24	163568	2629581	5739475	0.0622031	0.0284988	0.458157	0.621893	1.89698
Experiment #3 (WB at the bottom of the Figure):
Experiment	Strain	Time (h)	WB signal quantification			Ratios			Relative Nup159-yEGFP/GFP ratio	Relative intracellular GFP ratio
			Nup159-yEGFP	yEGFP	Pgk1	Nup159-yEGFP/GFP	Nup159-yEGFP/Pgk1	yEGFP/Pgk1
WB #3	WT	0	209044	6292	4934871	33.2238	0.0423606	0.00127501	1	0.0156782
		2	168190	8536	4711716	19.7036	0.0356961	0.00181165	0.842673	0.0222771
		4	77132	15466	2899233	4.9872	0.0266043	0.00533451	0.628043	0.065596
		6	53306	56408	2849040	0.945008	0.0187102	0.0197989	0.441688	0.243458
		8	124366	61842	4196907	2.01103	0.0296328	0.0147351	0.699537	0.181191
		24	238392	355080	4366251	0.671375	0.0545988	0.0813238	1.28891	1
	bfa1Δ	0	783640	18436	4475574	42.506	0.175093	0.00411925	4.13339	0.0506524
		2	297352	12606	4338495	23.5881	0.0685381	0.00290562	1.61797	0.035729
		4	37532	26378	3666951	1.42285	0.0102352	0.00719344	0.241621	0.0884544
		6	42988	49214	4008123	0.873491	0.0107252	0.0122786	0.253189	0.150984
		8	89980	95656	4317867	0.940662	0.020839	0.0221535	0.491943	0.272412
		24	146234	408254	4825089	0.358194	0.030307	0.0846107	0.715453	1.04042

## Sheet: S4 Fig.
FIGURE S4D:
Experiment	Strain	WB signal quantification		yEGFP/Pgk1 ratio	Ratio relative to NUP159-GFP
		yEGFP	Pgk1
#1	NUP159-yEGFP	2458710	5396040	0.455651	1
	nup159-aim-yEGFP	895620	4568700	0.196034	0.430228
	nup159-aim-yEGFP BFA1-GBP	472560	5919240	0.0798346	0.17521
	nup159-aim-yEGFP bfa1Δ	1272630	6476700	0.196494	0.431237
#2	NUP159-yEGFP	2392800	3316290	0.721529	1
	nup159-aim-yEGFP	902880	2447550	0.368891	0.511263
	nup159-aim-yEGFP BFA1-GBP	732360	2635710	0.277861	0.3851
	nup159-aim-yEGFP bfa1Δ	1081440	3751410	0.288276	0.399534
#3	NUP159-yEGFP	3587072	3644391	0.984272	1
	nup159-aim-yEGFP	1801875	3444100	0.523177	0.531537
	nup159-aim-yEGFP BFA1-GBP	1768364	3297532	0.536269	0.544838
	nup159-aim-yEGFP bfa1Δ	2157290	3258441	0.662062	0.672641
#4	NUP159-yEGFP	3408080	3323882	1.02533	1
	nup159-aim-yEGFP	1326199	2605488	0.509002	0.496427
	nup159-aim-yEGFP BFA1-GBP	1156114	3901970	0.29629	0.28897
	nup159-aim-yEGFP bfa1Δ	1166554	3773134	0.309174	0.301535
#5	NUP159-yEGFP	2573220	14535420	0.177031	1
	nup159-aim-yEGFP	617700	12180480	0.0507123	0.28646
	nup159-aim-yEGFP BFA1-GBP	594060	14709300	0.0403867	0.228133
	nup159-aim-yEGFP bfa1Δ	590700	18060120	0.0327074	0.184755
Statistics	Strain	MEAN (ratio relative to NUP159-GFP)		SD	SEM
	NUP159-yEGFP	1		0	0
	nup159-aim-yEGFP	0.451183		0.0996071	0.0445456
	nup159-aim-yEGFP BFA1-GBP	0.32445		0.145823	0.0652141
	nup159-aim-yEGFP bfa1Δ	0.397941		0.181186	0.0810289
FIGURE S4E:
Experiment	Strain	ATG8		ACT1		ATG8/ACT1	Ratio relative
		CT mean	2-ΔΔCt	CT mean	2-ΔΔCt	ratio	to wild type
#1	Wild type	17.9565	3.93154e-06	14.0169	6.03248e-05	0.0651729	1
	bfa1Δ	19.34	1.50687e-06	15.4236	2.27527e-05	0.0662281	1.01619
	nup159-1	16.2391	1.29282e-05	13.6952	7.53959e-05	0.171471	2.63101
	nup159-1 bfa1Δ	15.9207	1.61212e-05	13.4117	9.1763e-05	0.175684	2.69565
#2	Wild type	17.1412	6.91798e-06	14.0462	5.91102e-05	0.117035	1
	bfa1Δ	18.109	3.5371e-06	14.7084	3.73543e-05	0.0946907	0.809078
	nup159-1	15.5203	2.12772e-05	13.6633	7.70789e-05	0.276044	2.35864
	nup159-1 bfa1Δ	16.5023	1.07722e-05	13.771	7.15368e-05	0.150582	1.28664
#3	Wild type	17.0482	7.37896e-06	13.365	9.47856e-05	0.0778489	1
	bfa1Δ	17.9331	3.99569e-06	13.9658	6.2499e-05	0.063932	0.821232
	nup159-1	16.2696	1.2658e-05	12.9865	0.000123221	0.102726	1.31955
	nup159-1 bfa1Δ	15.9157	1.61769e-05	13.2369	0.000103586	0.156169	2.00605
Statistics	Strain	Mean (ratio to WT)	SD	SEM
	Wild type	1	0	0
	bfa1Δ	0.882167	0.116227	0.0671037
	nup159-1	2.10307	0.692075	0.39957
	nup159-1 bfa1Δ	1.99611	0.704561	0.406778
FIGURE S4G:
Experiment	Strain	WB signal quantification			Free GFP / GFP-Atg8 ratio	Free GFP ratio relative to Pgk1	Free GFP levels relative to nup159-1
		GFP-Atg8	Free GFP	Pgk1
#1	nup159-1	19655146	31105066	38727581	1.58254	4.08634e-08	1
	nup159-1 bfa1Δ	18861681	3960974	11343510	0.210001	1.85129e-08	0.453043
	nup159-1 atg39Δ	25122510	9275217	14004167	0.369199	2.63635e-08	0.645163
	nup159-1 bfa1Δ atg39Δ	30200953	8454903	11922974	0.279955	2.34803e-08	0.574604
#2	nup159-1	31605045	28041167	8528246	0.887237	1.04035e-07	1
	nup159-1 bfa1Δ	36073388	8654217	14211953	0.239906	1.68806e-08	0.162258
	nup159-1 atg39Δ	29906095	26238238	10109004	0.877354	8.67894e-08	0.834232
	nup159-1 bfa1Δ atg39Δ	34827874	29074995	16510711	0.83482	5.05623e-08	0.486012
#3	nup159-1	21525924	15040167	6980903	0.6987	1.00087e-07	1
	nup159-1 bfa1Δ	16999296	13687702	12549196	0.805192	6.41629e-08	0.641069
	nup159-1 atg39Δ	14948024	5859581	9656368	0.391997	4.05947e-08	0.405592
	nup159-1 bfa1Δ atg39Δ	13786246	10039652	10959196	0.728237	6.64498e-08	0.663918
#4	nup159-1	40315329	27168258	8528246	0.673894	7.90191e-08	1
	nup159-1 bfa1Δ	36752480	15539430	14211953	0.422813	2.97505e-08	0.376498
	nup159-1 atg39Δ	24599995	6251338	10109004	0.254119	2.51379e-08	0.318125
	nup159-1 bfa1Δ atg39Δ	22230581	9653731	16510711	0.434255	2.63014e-08	0.332849
Statistics	Strain	Mean (Free GFP)	SD	SEM
	nup159-1	1	0	0
	nup159-1 bfa1Δ	0.408217	0.1981	0.0990501
	nup159-1 atg39Δ	0.550778	0.234137	0.117069
	nup159-1 bfa1Δ atg39Δ	0.514346	0.141123	0.0705615

## Sheet: S5 Fig.
FIGURE S5B:
	Percentage of cells with Nup192-yEGFP extranuclear foci
Strain	Wild type		bfa1Δ		atg15Δ		atg15Δ bfa1Δ		ypt7Δ		ypt7Δ bfa1Δ
Category	No foci	Foci	No foci	Foci	No foci	Foci	No foci	Foci	No foci	Foci	No foci	Foci
Experiment #1	58	42	22	78	48	52	12	88	26	74	6	94
Experiment #2	46	54	28	72	64	36	22	78	22	78	12	88
Experiment #3	42	58	18	82	58	42	16	84	26	74	10	90
Mean	48.6667	51.3333	22.6667	77.3333	56.6667	43.3333	16.6667	83.3333	24.6667	75.3333	9.33333	90.6667
SD	8.32666	8.32666	5.03322	5.03322	8.0829	8.0829	5.03322	5.03322	2.3094	2.3094	3.05505	3.05505
SEM	4.8074	4.8074	2.90593	2.90593	4.66667	4.66667	2.90593	2.90593	1.33333	1.33333	1.76383	1.76383
FIGURE S5C:
	Percentage of cells with Nup159-yEGP extranuclear foci
Strain	ypt7Δ				ypt7Δ bfa1Δ
Category	No foci	1-2 foci	3-4 foci	>4 foci	No foci	1-2 foci	3-4 foci	>4 foci
Experiment #1	52	35	6	7	89	9	2	0
Experiment #2	46	29	21	4	85	12	3	0
Experiment #3	68	24	6	2	93	6	0	1
Mean	55.3333	29.3333	11	4.33333	89	9	1.66667	0.333333
SD	11.3725	5.50757	8.66025	2.51661	4	3	1.52753	0.57735
SEM	6.56591	3.1798	5	1.45297	2.3094	1.73205	0.881917	0.333333
FIGURE S5D:
	Percentage of cells with Nup159-yEGP perinuclear foci
Strain	ypt7Δ				ypt7Δ bfa1Δ
Category	No foci	1-2 foci	3-4 foci	>4 foci	No foci	1-2 foci	3-4 foci	>4 foci
Experiment #1	54	17	24	5	22	11	35	32
Experiment #2	59	22	16	3	33	21	32	14
Experiment #3	71	15	11	3	35	19	28	18
Mean	61.3333	18	17	3.66667	30	17	31.6667	21.3333
SD	8.73689	3.60555	6.55744	1.1547	7	5.2915	3.51188	9.45163
SEM	5.04425	2.08167	3.78594	0.666667	4.04145	3.05505	2.02759	5.4569
FIGURE S5E:
	Percentage of cells
Strain	ypt7Δ		ypt7Δ bfa1Δ
Nuclear morphology	Normal	Aberrant	Normal	Aberrant
Experiment #1	87	13	72	28
Experiment #2	76	24	83	17
Experiment #3	84	16	72	28
Mean	82.3333	17.6667	75.6667	24.3333
SD	5.68624	5.68624	6.35085	6.35085
SEM	3.28295	3.28295	3.66667	3.66667
FIGURE S5F:
	Percentage of cells with Nup159-yEGFP extranuclear foci
Strain	Wild type		bfa1Δ		atg8Δ		atg8Δ bfa1Δ
Category	No foci	Foci	No foci	Foci	No foci	Foci	No foci	Foci
Experiment #1	22	78	8	92	6	94	8	92
Experiment #2	31	69	10	90	12	88	9	91
Experiment #3	28	72	7	93	9	91	5	95
Mean	27	73	8.33333	91.6667	9	91	7.33333	92.6667
SD	4.58258	4.58258	1.52753	1.52753	3	3	2.08167	2.08167
SEM	2.64575	2.64575	0.881917	0.881917	1.73205	1.73205	1.20185	1.20185
